# Supplementary material for: Fabrication of Hollow Nanocones Membrane with an Extraordinary Surface Area as CO2 Sucker
Source: Polymers (Basel). 2022 Jan 3;14(1):183. doi: 10.3390/polym14010183 (PMC8747254; doi:10.3390/polym14010183)
Supplement: Supplementary file 1 [file polymers-14-00183-s001.zip]

Archive with 4 entries (4 files):
- Video S1.mp4
- Video S2.mp4
- Video S3.m4v
- Video S4.m4v
